# Supplementary material for: Effects of Bilingualism on Executive Function of Children with Neurodevelopmental Disorders: A Scoping Review
Source: Children (Basel). 2025 Sep 17;12(9):1247. doi: 10.3390/children12091247 (PMC12468967; doi:10.3390/children12091247)
Supplement: Supplementary file 1 [file children-12-01247-s001.zip]

Archive with 1 entries (1 files):
- children-3810875-supplementary.pdf
